# Supplementary material for: A Bioluminescence-Based Ex Vivo Burn Wound Model for Real-Time Assessment of Novel Phage-Inspired Enzybiotics
Source: Pharmaceutics. 2022 Nov 22;14(12):2553. doi: 10.3390/pharmaceutics14122553 (PMC9781546; doi:10.3390/pharmaceutics14122553)
Supplement: Supplementary file 1 [file pharmaceutics-14-02553-s001.zip]

Archive with 1 entries (1 files):
- pharmaceutics-2019780-supplementary.pdf
